# Supplementary material for: Chrono-Nutritional Patterns, Medical Comorbidities, and Psychological Status in Patients with Severe Obesity
Source: Nutrients. 2023 Dec 3;15(23):5003. doi: 10.3390/nu15235003 (PMC10707777; doi:10.3390/nu15235003)
Supplement: Supplementary file 1 [file nutrients-15-05003-s001.zip]

Archive with 1 entries (1 files):
- nutrients-2698213-supplementary.pdf
